# Supplementary material for: 1.7 GHz long-term evolution radiofrequency electromagnetic field with stable power monitoring and efficient thermal control has no effect on the proliferation of various human cell types
Source: PLoS One. 2024 May 7;19(5):e0302936. doi: 10.1371/journal.pone.0302936 (PMC11075873; doi:10.1371/journal.pone.0302936)
Supplement: S1 Data — (XLSX) [file pone.0302936.s004.xlsx]

## Sheet: Figure 2
Figure 2A
Huh7 RF-EMF 0.4 SAR								Huh7 RF-EMF 4 SAR
time	control			RF-EMF 0.4 SAR				time	control			RF-EMF 4 SAR
-16	200			200				-16	200			200
0	228	331.5	230	228	331.5	230		0	173	193.667	263	173	193.667	263
72	755	629.667	774.667	741.667	622	770		72	580	764.667	772.333	587.333	764.667	744
ASC RF-EMF 0.4 SAR								ASC RF-EMF 4 SAR
time	control			RF-EMF 0.4 SAR				time	control			RF-EMF 4 SAR
-16	300			300				-16	300			300
0	301.333	326.5	350	301.333	326.5	350		0	240.5	330.667	279.333	240.5	330.667	279.333
72	690.333	654	459.5	677.333	681.5	454		72	751	609.667	513.333	811	611	522
Figue 2B
Huh7							B103
SAR (W/kg)	0	0.4	1	4	8		SAR (W/kg)	0	0.4	1	4	8
	100	100.508	99.8471	106.815	100.798			100	99.599	100.41	95.5638	95.5446
	100	98.233	100.885	96.6521	99.2021			100	98.2029	100.435	104.77	106.833
	100	99.6001	105.179	91.2316	103.191			100	98.1825	106.422	99.2829	102.212
Figure 2C
HeLa
SAR (W/kg)	0	0.4	1	4	8
	100	99.599	100.41	95.5638	95.5446
	100	98.2029	100.435	104.77	106.833
	100	98.1825	106.422	99.2829	102.212
Figure 2D
ASC
SAR (W/kg)	0	8
	100	103.295
	100	97.3724
	100	100.326

## Sheet: Figure 4
Figure 4A
RF-EMF 8 SAR	+	+
water circulator	+	-
	37.3754	38.902
	37.3086	39.0812
	37.2047	39.043
	37.2237	39.1598
Figure 4B
	B103				HeLa				ASC
RF-EMF 8 SAR	-	+	+	RF-EMF 8 SAR	-	+	+	RF-EMF 8 SAR	-	+	+
water circulator	-	+	-	water circulator	-	+	-	water circulator	-	+	-
	100	104.843	137.024		100	100.964	121.835		100	92.101	118.696
	100	98.3982	128.719		100	103.341	132.347		100	89.1694	134.348
	100	103.394	138.568		100	106.013	121.442		100	119.707	105.978
	100	101.098	145.088		100	98.1136	123.004		100	101.126	106.537
	100	110.384	155.044		100	104.265	124.299		100	93.6937	106.537
	100	109.015	144.033		100	100.451	121.331		100	97.2973	106.537
	100	95.4779	114.524		100	111.067	122.448		100	103.434	105.908
	100	98.2061	132.458		100	107.066	122.988		100	102.914	110.303
	100	93.0686	121.565		100	100.279	129.49		100	103.538	104.736
